# Supplementary material for: Rosmarinic Acid Exhibits Antifungal and Antibiofilm Activities Against Candida albicans: Insights into Gene Expression and Morphological Changes
Source: J Fungi (Basel). 2024 Oct 30;10(11):751. doi: 10.3390/jof10110751 (PMC11595412; doi:10.3390/jof10110751)
Supplement: Supplementary file 1 [file jof-10-00751-s001.zip]

Archive with 1 entries (1 files):
- jof-3233039-supplementary.pdf
